# Supplementary material for: Math Anxiety Assessment with the Abbreviated Math Anxiety Scale: Applicability and Usefulness: Insights from the Polish Adaptation
Source: Front Psychol. 2015 Nov 30;6:1833. doi: 10.3389/fpsyg.2015.01833 (PMC4663255; doi:10.3389/fpsyg.2015.01833)
Supplement: Supplementary file 2 [file DataSheet2.XLSX]

## Sheet: Sheet1
Cipora, K., Szczygiel, M., Willmes, K., Nuerk, H-C. (2015). Math Anxiety Assessment with the Abbreviated Math Anxiety Scale: Applicability and usefulness: insights from Polish adaptation. Front Psychol. 6:1833. doi: 10.3389/fpsyg.2015.01833
APPENDIX B: Correlations between all measures used in our study. Correlations of all measures with the AMAS results were presented in Table 2 in the main text. For each correlation the actual sample size was also reported, because it varies due to drop-outs as well as to the fact that not all measures were used for all participants. Significant correlations are marked with asterisks.
Group	Measure	Value	1	2	3	4	5	6	7	8	9	10	11	12	13	14	15	16	17	18	19	20	21	22
Anxiety (STAI)	1. State Anxiety	r	-
		N	-
Temperament (FCB-TI)	2. Trait anxiety	r	.65**	-
		N	279	-
	3. Sensory Sensitivity	r	-	.20*	-
		N	0	129	-
	4. Emotional Reactivity	r	-	.66**	.08	-
		N	0	129	130	-
	5. Perseverance	r	-	.48**	.19*	.53**	-
		N	0	129	130	130	-
	6. Activity	r	-	-.29**	-.09	-.36**	-.01	-
		N	0	129	130	130	130	-
	7. Briskness	r	-	-.39**	.05	-.42**	-.22*	.23**	-
		N	0	129	130	130	130	130	-
	8. Endurance	r	-	-.39**	-.02	-.60**	-.21*	.39**	.35**	-
		N	0	129	130	130	130	130	130	-
Self assessed math skill (MAAA)	9. Math skill	r	-.01	-.25**	-.06	-.22*	-.23*	-.05	.13	.15	-
		N	275	804	125	125	125	125	125	125	-
	10. Arithmetic skill	r	-.01	-.23**	-.09	-.21*	-.19*	-.10	.10	.13	.85**	-
		N	275	803	125	125	125	125	125	125	807	-
	11. Geometry skill	r	-.02	-.22**	-.06	-.19*	-.16	.01	.14	.07	.71**	.62**	-
		N	275	804	125	125	125	125	125	125	808	808	-
	12. Text problems skill	r	-.03	-.25**	.00	-.16	-.27**	.08	.13	.04	.73**	.68**	.64**	-
		N	275	804	125	125	125	125	125	125	807	807	808	-
Self report of math scores during education (MAAA)	13. Typical grade - elementary school	r	-.15*	-.14**	.04	-.03	.02	-.07	-.01	.09	.44**	.40**	.34**	.37**	-
		N	274	804	125	125	125	125	125	125	808	807	808	807	-
	14. Typical grade - gymnasium	r	-.10	-.17**	-.11	-.11	-.20*	-.10	-.06	.18*	.54**	.49**	.44**	.45**	.66**	-
		N	268	793	124	124	124	124	124	124	797	796	797	796	797	-
	15. Typical grade - high school	r	-.07	-.15**	.00	-.11	-.15	-.14	-.04	.03	.60**	.52**	.46**	.48**	.37**	.55**	-
		N	275	804	125	125	125	125	125	125	808	807	808	807	808	798	-
	16. Typical grade - average	r	-.12*	-.18*	-.02	-.10	-.14	-.13	-.04	.12	.64**	.58**	.50**	.53	.80**	.89**	.79**	-
		N	275	805	125	125	125	125	125	125	809	808	809	808	809	798	809	-
Discouragement when solving problems (MAAA)	17. Discouragement - Math problem	r	-.13*	-.29**	-.11	-.33**	-.23**	-.08	.20*	.25**	.65**	.60**	.54**	.58**	.38**	.48**	.54**	.57**	-
		N	275	805	125	125	125	125	125	125	809	808	809	808	809	798	809	810	-
	18. Discouragement - Essay	r	-.12	-.03	.14	-.13	-.06	.07	.05	.14	-.24**	-.23**	-.16**	-.13**	-.11**	-.12**	-.09**	-.13**	-.16**	-
		N	275	804	125	125	125	125	125	125	808	807	808	807	808	797	808	809	809	-
Non-allowed help usage (MAAA)	19. Non-allowed help - Math	r	-.01	-.19**	-.12	-.22*	-.28**	-.08	.15	.22*	.58**	.53**	.49**	.52**	.35**	.45**	.54**	.54**	.61**	-.14**	-
		N	274	803	125	125	125	125	125	125	807	806	807	806	807	796	807	808	808	808	-
	20. Non-allowed help - Humanities	r	-.10	.02	.01	-.20*	-.17	.05	-.04	.23**	-.17**	-.14**	-.08*	-.05	-.01	-.04	.00	-.02	-.09*	.55**	.13**	-
		N	272	797	125	125	125	125	125	125	801	800	801	800	801	790	801	802	802	802	802	-
Liking school subjects (MAAA)	21. I like Math	r	-.02	-.21**	-.03	-.21*	-.28**	-.14	.13	.13	.76**	.70**	.60**	.61**	.41**	.54**	.59**	.62**	.72**	-.28**	.62**	-.17**	-
		N	274	804	125	125	125	125	125	125	808	807	808	807	808	797	808	809	809	808	808	802	-
	22. I like Sciences	r	-.06	-.21**	.12	-.18*	-.33**	-.06	.15	.13	.54**	.52**	.47**	.49**	.30**	.41**	.44**	.47**	.52**	-.21**	.44**	-.10**	.65**	-
		N	274	804	125	125	125	125	125	125	808	807	808	807	808	797	808	809	809	808	808	802	809	-
	23. I like Humanities	r	-.19**	-.02	.09	-.17	-.11	.16	.06	.17	-.26**	-.25**	-.17**	-.13**	-.15**	-.15**	-.10**	-.16**	-.22**	.74**	-.16**	.60**	-.29**	-.21**
		N	274	803	125	125	125	125	125	125	807	806	807	806	807	796	807	808	808	807	807	801	808	808
** p < .01
* p < .05
